# Supplementary material for: Abundance Is Not Enough: The Need for Multiple Lines of Evidence in Testing for Ecological Stability in the Fossil Record
Source: PLoS One. 2013 May 15;8(5):e63071. doi: 10.1371/journal.pone.0063071 (PMC3655006; doi:10.1371/journal.pone.0063071)
Supplement: Table S4 — Data for all analyzed scarred and unscarred specimens of the EPBA by locality and taxon. (XLSX) [file pone.0063071.s005.xlsx]

## Sheet: Sheet1
Locality	Taxon	Size (height mm)	scar	Stratigraphic unit
Cole Hill	Actinopteria	25	0	Giv-1B
Cole Hill	Actinopteria	15	0	Giv-1B
Cole Hill	Actinopteria	18	1	Giv-1B
Cole Hill	Actinopteria	20	0	Giv-1B
Cole Hill	Actinopteria	21	0	Giv-1B
Cole Hill	Actinopteria	27	0	Giv-1B
Cole Hill	Actinopteria	27	0	Giv-1B
Cole Hill	Actinopteria	27	0	Giv-1B
Cole Hill	Pseudaviculopecten	18	1	Giv-1B
Cole Hill	Pseudaviculopecten	24	0	Giv-1B
Cole Hill	Pseudaviculopecten	34	0	Giv-1B
Cole Hill	Pseudaviculopecten	42	0	Giv-1B
Cole Hill	Ptychopteria	17	0	Giv-1B
Cole Hill	Ptychopteria	18	0	Giv-1B
Cole Hill	Ptychopteria	21	0	Giv-1B
Cole Hill	Ptychopteria	21	0	Giv-1B
Cole Hill	Ptychopteria	22	1	Giv-1B
Cole Hill	Ptychopteria	26	0	Giv-1B
Cole Hill	Ptychopteria	30	0	Giv-1B
Cole Hill	Ptychopteria	31	0	Giv-1B
Cole Hill	Ptychopteria	31	0	Giv-1B
Cole Hill	Ptychopteria	33	0	Giv-1B
Cole Hill	Ptychopteria	33	0	Giv-1B
Cole Hill	Ptychopteria	34	0	Giv-1B
Cole Hill	Ptychopteria	36	1	Giv-1B
Cole Hill	Ptychopteria	36	0	Giv-1B
Cole Hill	Ptychopteria	37	0	Giv-1B
Cole Hill	Ptychopteria	37	0	Giv-1B
Cole Hill	Ptychopteria	37	0	Giv-1B
Cole Hill	Ptychopteria	38	1	Giv-1B
Cole Hill	Ptychopteria	39	0	Giv-1B
Cole Hill	Ptychopteria	47	1	Giv-1B
Cole Hill	Ptychopteria	47	0	Giv-1B
Cole Hill	Ptychopteria	48	0	Giv-1B
Cole Hill	Ptychopteria	50	1	Giv-1B
Cole Hill	Ptychopteria	50	1	Giv-1B
Cole Hill	Leptodesma	32	0	Giv-1B
Cole Hill	Leptodesma	33	0	Giv-1B
Cole Hill	Leptodesma	33	0	Giv-1B
Cole Hill	Leptodesma	35	0	Giv-1B
Cole Hill	Leptodesma	44	0	Giv-1B
Cole Hill	Leptodesma	50	0	Giv-1B
Cole Hill	Leptodesma	32	1	Giv-1B
Cole Hill	Leptodesma	41	0	Giv-1B
Cole Hill	Leptodesma	41	0	Giv-1B
Cole Hill	Leptodesma	50	0	Giv-1B
Cole Hill	Leptodesma	24	0	Giv-1B
Lake Moraine	Actinopteria	16	0	Giv-1C
Lake Moraine	Actinopteria	20	0	Giv-1C
Lake Moraine	Actinopteria	20	0	Giv-1C
Lake Moraine	Actinopteria	27	0	Giv-1C
Lake Moraine	Actinopteria	28	0	Giv-1C
Lake Moraine	Actinopteria	32	0	Giv-1C
Lake Moraine	Actinopteria	33	0	Giv-1C
Lake Moraine	Actinopteria	45	1	Giv-1C
Lake Moraine	Pseudaviculopecten	25	0	Giv-1C
Lake Moraine	Pseudaviculopecten	35	1	Giv-1C
Lake Moraine	Ptychopteria	15	0	Giv-1C
Lake Moraine	Ptychopteria	22	0	Giv-1C
Lake Moraine	Ptychopteria	24	0	Giv-1C
Lake Moraine	Ptychopteria	25	0	Giv-1C
Lake Moraine	Ptychopteria	25	0	Giv-1C
Lake Moraine	Ptychopteria	25	0	Giv-1C
Lake Moraine	Ptychopteria	26	0	Giv-1C
Lake Moraine	Ptychopteria	26	1	Giv-1C
Lake Moraine	Ptychopteria	26	0	Giv-1C
Lake Moraine	Ptychopteria	27	0	Giv-1C
Lake Moraine	Ptychopteria	32	0	Giv-1C
Lake Moraine	Ptychopteria	35	1	Giv-1C
Lake Moraine	Ptychopteria	36	0	Giv-1C
Lake Moraine	Ptychopteria	37	1	Giv-1C
Lake Moraine	Ptychopteria	38	0	Giv-1C
Lake Moraine	Ptychopteria	38	1	Giv-1C
Lake Moraine	Ptychopteria	40	0	Giv-1C
Lake Moraine	Ptychopteria	40	0	Giv-1C
Lake Moraine	Ptychopteria	41	0	Giv-1C
Lake Moraine	Ptychopteria	41	0	Giv-1C
Lake Moraine	Ptychopteria	42	0	Giv-1C
Lake Moraine	Ptychopteria	42	0	Giv-1C
Lake Moraine	Ptychopteria	44	0	Giv-1C
Lake Moraine	Ptychopteria	44	0	Giv-1C
Lake Moraine	Ptychopteria	47	0	Giv-1C
Lake Moraine	Ptychopteria	48	0	Giv-1C
Lake Moraine	Ptychopteria	50	1	Giv-1C
Lake Moraine	Ptychopteria	50	1	Giv-1C
Lake Moraine	Leptodesma	26	0	Giv-1C
Lake Moraine	Leptodesma	32	0	Giv-1C
Lake Moraine	Leptodesma	20	0	Giv-1C
Lake Moraine	Leptodesma	30	0	Giv-1C
Oran Gulf	Actinopteria	17	0	Giv-1B
Oran Gulf	Actinopteria	19	1	Giv-1B
Oran Gulf	Actinopteria	20	0	Giv-1B
Oran Gulf	Actinopteria	20	0	Giv-1B
Oran Gulf	Actinopteria	20	0	Giv-1B
Oran Gulf	Actinopteria	22	0	Giv-1B
Oran Gulf	Actinopteria	22	0	Giv-1B
Oran Gulf	Actinopteria	23	0	Giv-1B
Oran Gulf	Actinopteria	24	1	Giv-1B
Oran Gulf	Actinopteria	24	0	Giv-1B
Oran Gulf	Actinopteria	25	0	Giv-1B
Oran Gulf	Actinopteria	25	0	Giv-1B
Oran Gulf	Actinopteria	25	1	Giv-1B
Oran Gulf	Actinopteria	25	0	Giv-1B
Oran Gulf	Actinopteria	25	0	Giv-1B
Oran Gulf	Actinopteria	26	0	Giv-1B
Oran Gulf	Actinopteria	27	0	Giv-1B
Oran Gulf	Actinopteria	28	0	Giv-1B
Oran Gulf	Actinopteria	30	1	Giv-1B
Oran Gulf	Actinopteria	30	0	Giv-1B
Oran Gulf	Actinopteria	30	1	Giv-1B
Oran Gulf	Actinopteria	32	0	Giv-1B
Oran Gulf	Actinopteria	34	1	Giv-1B
Oran Gulf	Actinopteria	35	0	Giv-1B
Oran Gulf	Actinopteria	31	0	Giv-1B
Oran Gulf	Pseudaviculopecten	16	1	Giv-1B
Oran Gulf	Pseudaviculopecten	22	0	Giv-1B
Oran Gulf	Pseudaviculopecten	25	0	Giv-1B
Oran Gulf	Pseudaviculopecten	26	0	Giv-1B
Oran Gulf	Pseudaviculopecten	26	0	Giv-1B
Oran Gulf	Pseudaviculopecten	33	0	Giv-1B
Oran Gulf	Pseudaviculopecten	37	0	Giv-1B
Oran Gulf	Pseudaviculopecten	42	0	Giv-1B
Oran Gulf	Ptychopteria	24	1	Giv-1B
Oran Gulf	Ptychopteria	25	1	Giv-1B
Oran Gulf	Ptychopteria	27	0	Giv-1B
Oran Gulf	Ptychopteria	30	0	Giv-1B
Oran Gulf	Ptychopteria	30	0	Giv-1B
Oran Gulf	Ptychopteria	30	0	Giv-1B
Oran Gulf	Ptychopteria	33	1	Giv-1B
Oran Gulf	Ptychopteria	35	0	Giv-1B
Oran Gulf	Ptychopteria	43	0	Giv-1B
Oran Gulf	Ptychopteria	47	1	Giv-1B
Oran Gulf	Leptodesma	19	0	Giv-1B
Oran Gulf	Leptodesma	38	0	Giv-1B
Pompey Hill	Actinopteria	29	1	Giv-1B
Pompey Hill	Actinopteria	33	0	Giv-1B
Pompey Hill	Pseudaviculopecten	38	1	Giv-1B
Pompey Hill	Ptychopteria	15	0	Giv-1B
Pompey Hill	Ptychopteria	20	0	Giv-1B
Pompey Hill	Ptychopteria	20	0	Giv-1B
Pompey Hill	Ptychopteria	20	1	Giv-1B
Pompey Hill	Ptychopteria	22	0	Giv-1B
Pompey Hill	Ptychopteria	24	0	Giv-1B
Pompey Hill	Ptychopteria	26	0	Giv-1B
Pompey Hill	Ptychopteria	27	0	Giv-1B
Pompey Hill	Ptychopteria	27	1	Giv-1B
Pompey Hill	Ptychopteria	28	0	Giv-1B
Pompey Hill	Ptychopteria	29	0	Giv-1B
Pompey Hill	Ptychopteria	30	0	Giv-1B
Pompey Hill	Ptychopteria	31	0	Giv-1B
Pompey Hill	Ptychopteria	31	0	Giv-1B
Pompey Hill	Ptychopteria	36	0	Giv-1B
Pompey Hill	Ptychopteria	36	0	Giv-1B
Pompey Hill	Ptychopteria	39	0	Giv-1B
Pompey Hill	Ptychopteria	40	0	Giv-1B
Pompey Hill	Ptychopteria	40	0	Giv-1B
Pompey Hill	Ptychopteria	40	1	Giv-1B
Pompey Hill	Ptychopteria	43	0	Giv-1B
Pompey Hill	Ptychopteria	45	0	Giv-1B
Pompey Hill	Ptychopteria	47	0	Giv-1B
Pompey Hill	Ptychopteria	47	0	Giv-1B
Pompey Road Cut	Actinopteria	15	0	Giv-1B
Pompey Road Cut	Actinopteria	22	0	Giv-1B
Pompey Road Cut	Actinopteria	30	0	Giv-1B
Pompey Road Cut	Actinopteria	34	0	Giv-1B
Pompey Road Cut	Actinopteria	33	0	Giv-1B
Pompey Road Cut	Actinopteria	18	0	Giv-1B
Pompey Road Cut	Actinopteria	21	0	Giv-1B
Pompey Road Cut	Actinopteria	20	0	Giv-1B
Pompey Road Cut	Actinopteria	36	0	Giv-1B
Pompey Road Cut	Actinopteria	36	0	Giv-1B
Pompey Road Cut	Actinopteria	27	0	Giv-1B
Pompey Road Cut	Actinopteria	30	0	Giv-1B
Pompey Road Cut	Actinopteria	21	0	Giv-1B
Pompey Road Cut	Actinopteria	18	0	Giv-1B
Pompey Road Cut	Actinopteria	21	0	Giv-1B
Pompey Road Cut	Actinopteria	24	0	Giv-1B
Pompey Road Cut	Actinopteria	23	0	Giv-1B
Pompey Road Cut	Actinopteria	22	0	Giv-1B
Pompey Road Cut	Actinopteria	25	0	Giv-1B
Pompey Road Cut	Actinopteria	26	0	Giv-1B
Pompey Road Cut	Actinopteria	20	0	Giv-1B
Pompey Road Cut	Actinopteria	25	0	Giv-1B
Pompey Road Cut	Actinopteria	26	0	Giv-1B
Pompey Road Cut	Actinopteria	25	0	Giv-1B
Pompey Road Cut	Actinopteria	22	0	Giv-1B
Pompey Road Cut	Actinopteria	25	0	Giv-1B
Pompey Road Cut	Actinopteria	31	0	Giv-1B
Pompey Road Cut	Actinopteria	33	0	Giv-1B
Pompey Road Cut	Actinopteria	29	0	Giv-1B
Pompey Road Cut	Actinopteria	30	0	Giv-1B
Pompey Road Cut	Actinopteria	25	1	Giv-1B
Pompey Road Cut	Actinopteria	20	1	Giv-1B
Pompey Road Cut	Actinopteria	25	1	Giv-1B
Pompey Road Cut	Actinopteria	25	1	Giv-1B
Pompey Road Cut	Actinopteria	25	1	Giv-1B
Pompey Road Cut	Actinopteria	34	0	Giv-1B
Pompey Road Cut	Actinopteria	20	0	Giv-1B
Pompey Road Cut	Actinopteria	27	0	Giv-1B
Pompey Road Cut	Actinopteria	26	0	Giv-1B
Pompey Road Cut	Actinopteria	27	0	Giv-1B
Pompey Road Cut	Actinopteria	25	0	Giv-1B
Pompey Road Cut	Actinopteria	20	0	Giv-1B
Pompey Road Cut	Actinopteria	25	0	Giv-1B
Pompey Road Cut	Actinopteria	30	0	Giv-1B
Pompey Road Cut	Actinopteria	24	0	Giv-1B
Pompey Road Cut	Actinopteria	26	0	Giv-1B
Pompey Road Cut	Actinopteria	23	0	Giv-1B
Pompey Road Cut	Actinopteria	27	1	Giv-1B
Pompey Road Cut	Actinopteria	20	1	Giv-1B
Pompey Road Cut	Actinopteria	26	1	Giv-1B
Pompey Road Cut	Actinopteria	36	1	Giv-1B
Pompey Road Cut	Actinopteria	28	1	Giv-1B
Pompey Road Cut	Actinopteria	27	1	Giv-1B
Pompey Road Cut	Actinopteria	29	1	Giv-1B
Pompey Road Cut	Actinopteria	25	1	Giv-1B
Pompey Road Cut	Actinopteria	25	1	Giv-1B
Pompey Road Cut	Actinopteria	24	1	Giv-1B
Pompey Road Cut	Actinopteria	27	1	Giv-1B
Pompey Road Cut	Actinopteria	21	0	Giv-1B
Pompey Road Cut	Actinopteria	25	0	Giv-1B
Pompey Road Cut	Actinopteria	16	0	Giv-1B
Pompey Road Cut	Actinopteria	20	0	Giv-1B
Pompey Road Cut	Actinopteria	62	0	Giv-1B
Pompey Road Cut	Actinopteria	29	0	Giv-1B
Pompey Road Cut	Actinopteria	31	0	Giv-1B
Pompey Road Cut	Actinopteria	21	0	Giv-1B
Pompey Road Cut	Actinopteria	27	0	Giv-1B
Pompey Road Cut	Actinopteria	31	0	Giv-1B
Pompey Road Cut	Actinopteria	23	0	Giv-1B
Pompey Road Cut	Actinopteria	26	0	Giv-1B
Pompey Road Cut	Actinopteria	22	0	Giv-1B
Pompey Road Cut	Actinopteria	31	0	Giv-1B
Pompey Road Cut	Actinopteria	23	0	Giv-1B
Pompey Road Cut	Actinopteria	24	1	Giv-1B
Pompey Road Cut	Actinopteria	28	1	Giv-1B
Pompey Road Cut	Actinopteria	26	1	Giv-1B
Pompey Road Cut	Actinopteria	23	1	Giv-1B
Pompey Road Cut	Actinopteria	25	1	Giv-1B
Pompey Road Cut	Actinopteria	25	1	Giv-1B
Pompey Road Cut	Actinopteria	25	1	Giv-1B
Pompey Road Cut	Actinopteria	23	0	Giv-1B
Pompey Road Cut	Actinopteria	26	0	Giv-1B
Pompey Road Cut	Actinopteria	25	0	Giv-1B
Pompey Road Cut	Actinopteria	15	0	Giv-1B
Pompey Road Cut	Actinopteria	30	0	Giv-1B
Pompey Road Cut	Actinopteria	20	0	Giv-1B
Pompey Road Cut	Actinopteria	27	0	Giv-1B
Pompey Road Cut	Actinopteria	15	0	Giv-1B
Pompey Road Cut	Actinopteria	19	0	Giv-1B
Pompey Road Cut	Actinopteria	25	0	Giv-1B
Pompey Road Cut	Actinopteria	23	0	Giv-1B
Pompey Road Cut	Actinopteria	22	0	Giv-1B
Pompey Road Cut	Actinopteria	17	0	Giv-1B
Pompey Road Cut	Actinopteria	27	0	Giv-1B
Pompey Road Cut	Actinopteria	21	0	Giv-1B
Pompey Road Cut	Actinopteria	24	0	Giv-1B
Pompey Road Cut	Actinopteria	32	0	Giv-1B
Pompey Road Cut	Actinopteria	24	0	Giv-1B
Pompey Road Cut	Actinopteria	20	0	Giv-1B
Pompey Road Cut	Actinopteria	17	1	Giv-1B
Pompey Road Cut	Actinopteria	29	1	Giv-1B
Pompey Road Cut	Actinopteria	26	1	Giv-1B
Pompey Road Cut	Actinopteria	28	1	Giv-1B
Pompey Road Cut	Actinopteria	26	1	Giv-1B
Pompey Road Cut	Actinopteria	22	0	Giv-1B
Pompey Road Cut	Actinopteria	27	0	Giv-1B
Pompey Road Cut	Actinopteria	26	0	Giv-1B
Pompey Road Cut	Actinopteria	21	0	Giv-1B
Pompey Road Cut	Actinopteria	31	0	Giv-1B
Pompey Road Cut	Actinopteria	27	0	Giv-1B
Pompey Road Cut	Actinopteria	24	0	Giv-1B
Pompey Road Cut	Actinopteria	22	0	Giv-1B
Pompey Road Cut	Actinopteria	18	0	Giv-1B
Pompey Road Cut	Actinopteria	18	0	Giv-1B
Pompey Road Cut	Actinopteria	26	0	Giv-1B
Pompey Road Cut	Actinopteria	28	0	Giv-1B
Pompey Road Cut	Actinopteria	28	0	Giv-1B
Pompey Road Cut	Actinopteria	19	0	Giv-1B
Pompey Road Cut	Actinopteria	25	1	Giv-1B
Pompey Road Cut	Actinopteria	35	1	Giv-1B
Pompey Road Cut	Actinopteria	27	1	Giv-1B
Pompey Road Cut	Actinopteria	34	1	Giv-1B
Pompey Road Cut	Actinopteria	26	0	Giv-1B
Pompey Road Cut	Actinopteria	22	0	Giv-1B
Pompey Road Cut	Actinopteria	24	0	Giv-1B
Pompey Road Cut	Actinopteria	28	0	Giv-1B
Pompey Road Cut	Actinopteria	21	0	Giv-1B
Pompey Road Cut	Actinopteria	25	0	Giv-1B
Pompey Road Cut	Actinopteria	25	0	Giv-1B
Pompey Road Cut	Actinopteria	15	0	Giv-1B
Pompey Road Cut	Actinopteria	24	1	Giv-1B
Pompey Road Cut	Actinopteria	31	0	Giv-1B
Pompey Road Cut	Actinopteria	26	1	Giv-1B
Pompey Road Cut	Actinopteria	24	1	Giv-1B
Pompey Road Cut	Actinopteria	31	1	Giv-1B
Pompey Road Cut	Actinopteria	21	0	Giv-1B
Pompey Road Cut	Actinopteria	18	0	Giv-1B
Pompey Road Cut	Actinopteria	28	0	Giv-1B
Pompey Road Cut	Actinopteria	37	1	Giv-1B
Pompey Road Cut	Actinopteria	37	1	Giv-1B
Pompey Road Cut	Actinopteria	26	1	Giv-1B
Pompey Road Cut	Actinopteria	21	1	Giv-1B
Pompey Road Cut	Actinopteria	25	1	Giv-1B
Pompey Road Cut	Actinopteria	25	0	Giv-1B
Pompey Road Cut	Actinopteria	22	0	Giv-1B
Pompey Road Cut	Actinopteria	26	1	Giv-1B
Pompey Road Cut	Actinopteria	53	0	Giv-1B
Pompey Road Cut	Actinopteria	15	0	Giv-1B
Pompey Road Cut	Actinopteria	17	0	Giv-1B
Pompey Road Cut	Actinopteria	26	0	Giv-1B
Pompey Road Cut	Actinopteria	14	0	Giv-1B
Pompey Road Cut	Actinopteria	27	0	Giv-1B
Pompey Road Cut	Actinopteria	26	0	Giv-1B
Pompey Road Cut	Actinopteria	26	0	Giv-1B
Pompey Road Cut	Actinopteria	31	0	Giv-1B
Pompey Road Cut	Actinopteria	24	0	Giv-1B
Pompey Road Cut	Actinopteria	30	0	Giv-1B
Pompey Road Cut	Actinopteria	28	0	Giv-1B
Pompey Road Cut	Actinopteria	27	0	Giv-1B
Pompey Road Cut	Actinopteria	17	0	Giv-1B
Pompey Road Cut	Actinopteria	25	0	Giv-1B
Pompey Road Cut	Actinopteria	31	0	Giv-1B
Pompey Road Cut	Actinopteria	18	0	Giv-1B
Pompey Road Cut	Actinopteria	29	0	Giv-1B
Pompey Road Cut	Pseudaviculopecten	18	0	Giv-1B
Pompey Road Cut	Pseudaviculopecten	43	0	Giv-1B
Pompey Road Cut	Pseudaviculopecten	25	1	Giv-1B
Pompey Road Cut	Pseudaviculopecten	39	0	Giv-1B
Pompey Road Cut	Pseudaviculopecten	25	0	Giv-1B
Pompey Road Cut	Pseudaviculopecten	48	0	Giv-1B
Pompey Road Cut	Pseudaviculopecten	21	0	Giv-1B
Pompey Road Cut	Pseudaviculopecten	24	0	Giv-1B
Pompey Road Cut	Ptychopteria	15	0	Giv-1B
Pompey Road Cut	Ptychopteria	17	0	Giv-1B
Pompey Road Cut	Ptychopteria	17	0	Giv-1B
Pompey Road Cut	Ptychopteria	18	0	Giv-1B
Pompey Road Cut	Ptychopteria	20	0	Giv-1B
Pompey Road Cut	Ptychopteria	21	0	Giv-1B
Pompey Road Cut	Ptychopteria	22	0	Giv-1B
Pompey Road Cut	Ptychopteria	22	1	Giv-1B
Pompey Road Cut	Ptychopteria	23	0	Giv-1B
Pompey Road Cut	Ptychopteria	23	0	Giv-1B
Pompey Road Cut	Ptychopteria	23	0	Giv-1B
Pompey Road Cut	Ptychopteria	25	0	Giv-1B
Pompey Road Cut	Ptychopteria	26	0	Giv-1B
Pompey Road Cut	Ptychopteria	26	0	Giv-1B
Pompey Road Cut	Ptychopteria	28	0	Giv-1B
Pompey Road Cut	Ptychopteria	28	1	Giv-1B
Pompey Road Cut	Ptychopteria	29	0	Giv-1B
Pompey Road Cut	Ptychopteria	31	0	Giv-1B
Pompey Road Cut	Ptychopteria	33	1	Giv-1B
Pompey Road Cut	Ptychopteria	34	0	Giv-1B
Pompey Road Cut	Ptychopteria	35	0	Giv-1B
Pompey Road Cut	Ptychopteria	35	0	Giv-1B
Pompey Road Cut	Ptychopteria	36	0	Giv-1B
Pompey Road Cut	Ptychopteria	37	0	Giv-1B
Pompey Road Cut	Ptychopteria	37	0	Giv-1B
Pompey Road Cut	Ptychopteria	39	0	Giv-1B
Pompey Road Cut	Ptychopteria	40	0	Giv-1B
Pompey Road Cut	Ptychopteria	41	1	Giv-1B
Pompey Road Cut	Ptychopteria	42	0	Giv-1B
Pompey Road Cut	Ptychopteria	42	0	Giv-1B
Pompey Road Cut	Ptychopteria	45	0	Giv-1B
Pompey Road Cut	Ptychopteria	46	0	Giv-1B
Pompey Road Cut	Ptychopteria	29	0	Giv-1B
Pompey Road Cut	Ptychopteria	25	0	Giv-1B
Pompey Road Cut	Ptychopteria	23	0	Giv-1B
Pompey Road Cut	Ptychopteria	45	0	Giv-1B
Pompey Road Cut	Ptychopteria	20	0	Giv-1B
Pompey Road Cut	Ptychopteria	47	0	Giv-1B
Pompey Road Cut	Ptychopteria	25	0	Giv-1B
Pompey Road Cut	Ptychopteria	29	0	Giv-1B
Pompey Road Cut	Ptychopteria	53	1	Giv-1B
Pompey Road Cut	Ptychopteria	45	1	Giv-1B
Pompey Road Cut	Ptychopteria	42	0	Giv-1B
Pompey Road Cut	Ptychopteria	38	0	Giv-1B
Pompey Road Cut	Ptychopteria	32	0	Giv-1B
Pompey Road Cut	Ptychopteria	31	0	Giv-1B
Pompey Road Cut	Ptychopteria	38	1	Giv-1B
Pompey Road Cut	Ptychopteria	31	1	Giv-1B
Pompey Road Cut	Ptychopteria	26	0	Giv-1B
Pompey Road Cut	Ptychopteria	27	1	Giv-1B
Pompey Road Cut	Ptychopteria	40	1	Giv-1B
Pompey Road Cut	Ptychopteria	58	1	Giv-1B
Pompey Road Cut	Ptychopteria	34	0	Giv-1B
Pompey Road Cut	Ptychopteria	34	0	Giv-1B
Pompey Road Cut	Ptychopteria	28	0	Giv-1B
Pompey Road Cut	Ptychopteria	32	0	Giv-1B
Pompey Road Cut	Ptychopteria	31	0	Giv-1B
Pompey Road Cut	Ptychopteria	20	0	Giv-1B
Pompey Road Cut	Ptychopteria	34	0	Giv-1B
Pompey Road Cut	Ptychopteria	17	1	Giv-1B
Pompey Road Cut	Ptychopteria	48	1	Giv-1B
Pompey Road Cut	Ptychopteria	39	1	Giv-1B
Pompey Road Cut	Ptychopteria	29	0	Giv-1B
Pompey Road Cut	Ptychopteria	25	0	Giv-1B
Pompey Road Cut	Leptodesma	33	1	Giv-1B
Pompey Road Cut	Leptodesma	30	0	Giv-1B
Pompey Road Cut	Leptodesma	20	0	Giv-1B
Pompey Road Cut	Leptodesma	30	0	Giv-1B
Pompey Road Cut	Leptodesma	27	0	Giv-1B
Pompey Road Cut	Leptodesma	23	0	Giv-1B
Pompey Road Cut	Leptodesma	45	0	Giv-1B
lower Pratt’s Falls	Actinopteria	15	0	Giv-1A
lower Pratt’s Falls	Actinopteria	15	0	Giv-1A
lower Pratt’s Falls	Actinopteria	15	0	Giv-1A
lower Pratt’s Falls	Actinopteria	15	0	Giv-1A
lower Pratt’s Falls	Actinopteria	18	0	Giv-1A
lower Pratt’s Falls	Actinopteria	20	0	Giv-1A
lower Pratt’s Falls	Actinopteria	20	0	Giv-1A
lower Pratt’s Falls	Actinopteria	22	0	Giv-1A
lower Pratt’s Falls	Actinopteria	23	1	Giv-1A
lower Pratt’s Falls	Actinopteria	25	0	Giv-1A
lower Pratt’s Falls	Actinopteria	26	0	Giv-1A
lower Pratt’s Falls	Actinopteria	28	0	Giv-1A
lower Pratt’s Falls	Actinopteria	17	0	Giv-1A
lower Pratt’s Falls	Actinopteria	19	1	Giv-1A
lower Pratt’s Falls	Actinopteria	19	0	Giv-1A
lower Pratt’s Falls	Actinopteria	21	0	Giv-1A
lower Pratt’s Falls	Actinopteria	21	0	Giv-1A
lower Pratt’s Falls	Actinopteria	23	0	Giv-1A
lower Pratt’s Falls	Actinopteria	23	0	Giv-1A
lower Pratt’s Falls	Actinopteria	25	1	Giv-1A
lower Pratt’s Falls	Actinopteria	25	1	Giv-1A
lower Pratt’s Falls	Actinopteria	25	1	Giv-1A
lower Pratt’s Falls	Actinopteria	26	0	Giv-1A
lower Pratt’s Falls	Actinopteria	26	0	Giv-1A
lower Pratt’s Falls	Actinopteria	26	0	Giv-1A
lower Pratt’s Falls	Actinopteria	27	0	Giv-1A
lower Pratt’s Falls	Actinopteria	35	0	Giv-1A
lower Pratt’s Falls	Actinopteria	37	0	Giv-1A
lower Pratt’s Falls	Actinopteria	38	0	Giv-1A
lower Pratt’s Falls	Actinopteria	40	1	Giv-1A
lower Pratt’s Falls	Actinopteria	42	0	Giv-1A
lower Pratt’s Falls	Pseudaviculopecten	31	0	Giv-1A
lower Pratt’s Falls	Ptychopteria	30	0	Giv-1A
lower Pratt’s Falls	Ptychopteria	33	0	Giv-1A
lower Pratt’s Falls	Ptychopteria	33	0	Giv-1A
lower Pratt’s Falls	Ptychopteria	38	0	Giv-1A
lower Pratt’s Falls	Ptychopteria	40	0	Giv-1A
lower Pratt’s Falls	Ptychopteria	42	0	Giv-1A
lower Pratt’s Falls	Ptychopteria	42	1	Giv-1A
lower Pratt’s Falls	Ptychopteria	42	0	Giv-1A
lower Pratt’s Falls	Ptychopteria	43	0	Giv-1A
lower Pratt’s Falls	Ptychopteria	44	1	Giv-1A
lower Pratt’s Falls	Ptychopteria	44	0	Giv-1A
lower Pratt’s Falls	Ptychopteria	45	0	Giv-1A
lower Pratt’s Falls	Ptychopteria	46	1	Giv-1A
lower Pratt’s Falls	Ptychopteria	47	0	Giv-1A
lower Pratt’s Falls	Ptychopteria	50	0	Giv-1A
lower Pratt’s Falls	Leptodesma	34	0	Giv-1A
lower Pratt’s Falls	Leptodesma	46	0	Giv-1A
upper Pratt’s Falls	Actinopteria	30	0	Giv-1C
upper Pratt’s Falls	Pseudaviculopecten	40	0	Giv-1C
upper Pratt’s Falls	Ptychopteria	21	0	Giv-1C
upper Pratt’s Falls	Ptychopteria	25	0	Giv-1C
upper Pratt’s Falls	Ptychopteria	28	0	Giv-1C
upper Pratt’s Falls	Ptychopteria	34	0	Giv-1C
upper Pratt’s Falls	Ptychopteria	35	0	Giv-1C
upper Pratt’s Falls	Ptychopteria	36	0	Giv-1C
upper Pratt’s Falls	Ptychopteria	36	0	Giv-1C
upper Pratt’s Falls	Ptychopteria	37	0	Giv-1C
upper Pratt’s Falls	Ptychopteria	41	0	Giv-1C
upper Pratt’s Falls	Ptychopteria	42	0	Giv-1C
upper Pratt’s Falls	Ptychopteria	44	0	Giv-1C
upper Pratt’s Falls	Ptychopteria	44	1	Giv-1C
upper Pratt’s Falls	Ptychopteria	45	1	Giv-1C
upper Pratt’s Falls	Ptychopteria	50	0	Giv-1C
upper Pratt’s Falls	Leptodesma	39	0	Giv-1C
Route 92	Actinopteria	15	0	Giv-1B
Route 92	Actinopteria	16	0	Giv-1B
Route 92	Actinopteria	16	0	Giv-1B
Route 92	Actinopteria	16	0	Giv-1B
Route 92	Actinopteria	18	0	Giv-1B
Route 92	Actinopteria	19	0	Giv-1B
Route 92	Actinopteria	20	0	Giv-1B
Route 92	Actinopteria	20	0	Giv-1B
Route 92	Actinopteria	21	0	Giv-1B
Route 92	Actinopteria	21	0	Giv-1B
Route 92	Actinopteria	21	0	Giv-1B
Route 92	Actinopteria	21	1	Giv-1B
Route 92	Actinopteria	21	0	Giv-1B
Route 92	Actinopteria	22	0	Giv-1B
Route 92	Actinopteria	22	0	Giv-1B
Route 92	Actinopteria	22	0	Giv-1B
Route 92	Actinopteria	22	0	Giv-1B
Route 92	Actinopteria	22	0	Giv-1B
Route 92	Actinopteria	22	0	Giv-1B
Route 92	Actinopteria	23	0	Giv-1B
Route 92	Actinopteria	24	0	Giv-1B
Route 92	Actinopteria	24	0	Giv-1B
Route 92	Actinopteria	24	0	Giv-1B
Route 92	Actinopteria	24	0	Giv-1B
Route 92	Actinopteria	24	0	Giv-1B
Route 92	Actinopteria	24	1	Giv-1B
Route 92	Actinopteria	24	1	Giv-1B
Route 92	Actinopteria	25	0	Giv-1B
Route 92	Actinopteria	25	0	Giv-1B
Route 92	Actinopteria	25	0	Giv-1B
Route 92	Actinopteria	25	0	Giv-1B
Route 92	Actinopteria	25	0	Giv-1B
Route 92	Actinopteria	26	0	Giv-1B
Route 92	Actinopteria	26	1	Giv-1B
Route 92	Actinopteria	26	0	Giv-1B
Route 92	Actinopteria	26	0	Giv-1B
Route 92	Actinopteria	26	1	Giv-1B
Route 92	Actinopteria	26	0	Giv-1B
Route 92	Actinopteria	26	0	Giv-1B
Route 92	Actinopteria	26	0	Giv-1B
Route 92	Actinopteria	26	0	Giv-1B
Route 92	Actinopteria	26	0	Giv-1B
Route 92	Actinopteria	27	0	Giv-1B
Route 92	Actinopteria	27	0	Giv-1B
Route 92	Actinopteria	28	0	Giv-1B
Route 92	Actinopteria	29	0	Giv-1B
Route 92	Actinopteria	30	0	Giv-1B
Route 92	Actinopteria	30	0	Giv-1B
Route 92	Actinopteria	30	0	Giv-1B
Route 92	Actinopteria	30	0	Giv-1B
Route 92	Actinopteria	30	1	Giv-1B
Route 92	Actinopteria	31	0	Giv-1B
Route 92	Actinopteria	32	1	Giv-1B
Route 92	Actinopteria	32	0	Giv-1B
Route 92	Actinopteria	34	1	Giv-1B
Route 92	Actinopteria	34	0	Giv-1B
Route 92	Actinopteria	35	0	Giv-1B
Route 92	Actinopteria	35	0	Giv-1B
Route 92	Actinopteria	35	0	Giv-1B
Route 92	Actinopteria	37	1	Giv-1B
Route 92	Pseudaviculopecten	27	0	Giv-1B
Route 92	Pseudaviculopecten	38	0	Giv-1B
Route 92	Ptychopteria	18	1	Giv-1B
Route 92	Ptychopteria	31	0	Giv-1B
Route 92	Ptychopteria	38	0	Giv-1B
Route 92	Ptychopteria	38	0	Giv-1B
Route 92	Ptychopteria	45	0	Giv-1B
Route 92	Leptodesma	30	0	Giv-1B
